# Supplementary material for: Chronic activation of PPARα with fenofibrate reduces autophagic proteins in the liver of mice independent of FGF21
Source: PLoS One. 2017 Apr 19;12(4):e0173676. doi: 10.1371/journal.pone.0173676 (PMC5396863; doi:10.1371/journal.pone.0173676)
Supplement: S1 File — (XLSM) [file pone.0173676.s001.xlsm]

## Sheet: Table 1
treatment		BW	0 min	10	20	30	45	60	90
chow	ko 6	22.29	6.2	16	18.5	16.6	14	12.6	10.3
chow	ko 4	21.72	5.3	18.5	17.8	19.4	14	11.4	9
chow	ko 2	24.2	4.8	17.9	19.4	16.9	12.4	11.4	7.6
chow	ko 12	17.01	4.8	16	17.6	14.4	10.9	9.4	6.8
chow	ko 10	22.16	4.8	15.3	18.1	14.3	12.8	10.8	7
chow	ko 11	19.13	6.2	17.9	18.7	13.6	11.1	10.6	8.5		MEAN	SE
KO CHOW 28-2-2014	average	21.085	5.35	16.9333	18.35	15.8667	12.5333	11.0333	8.2		12.6095	1.80536
	SE	1.05106	0.280179	0.539547	0.269258	0.891316	0.55116	0.433333	0.544671
feno	ko 1	25.63	5.5	14.8	17.8	17	12.4	11.2	9.6
feno	ko 3	21.96	6.2	17.5	15.8	13.1	12	12.5	7.9
feno	ko 5	23.72	6.2	17.3	20.6	19.1	12.2	12.1	9.8
feno	ko 8	21.1	6.5	18.8	18	15.3	14.2	13.5	9.5
feno	ko 7	18.3	6.1	18.8	18.4	14.8	12.6	10.7	8.5
feno	ko 9	20.9	5.3	19.9	18.5	17.1	14.3	12.3	9.3
KO FENO 28-2-2014	average	21.935	5.96667	17.85	18.1833	16.0667	12.95	12.05	9.1		13.1667	1.72642
	SE	1.02991	0.18915	0.724224	0.628446	0.85894	0.419325	0.404763	0.302214
chow	wt 1	24.5	5.4	19.3	16.7	14	10.8	11.7	10.7
chow	wt 4	27.92	4.4	15.4	19.3	17.4	15.1	14.5	10.9
chow	wt 5	22.77	5	14.7	14.8	13	9.2	9.5	7.9
chow	wt 8	28.38	4.5	15.6	18.4	14.6	11.5	11.1	7.4
WT CHOW 28-2-2014	average	25.8925	4.825	16.25	17.3	14.75	11.65	11.7	9.225		12.2429	1.63806
	SE	1.35362	0.232289	1.03481	0.992472	0.942956	1.24666	1.04243	0.915947
feno	wt 3	25.81	6.2	17.3	16.9	14.7	10.2	10	9.4
feno	wt 2	24.14	5.5	15.8	16.5	12.8	10.3	9.9	8.5
feno	wt 6	23.72	7.2	15.6	14.5	11.7	10.9	7.3	5.2
feno	wt 9	26.28	6.6	13	12.4	10.6	10.5	9.3	7.8
feno	wt 7	25.57	6.7	10	10.9	8.4	9.9	8.8	7.7
WT FENO 28-2-2014	average	25.104	6.44	14.34	14.24	11.64	10.36	9.06	7.72		10.5429	1.15805
	SE	0.497158	0.283901	1.2867	1.15741	1.05575	0.166132	0.49051	0.699571
		Group	ID	DAY 0 Body Weight 21/11/2013	DAY 21 Body Weight13/12/2013	DAY 0 MEAN	SE	DAY 21 MEAN	SE	DAY 0 TTEST vs WT	DAY 0 TTEST vs WT-FB	DAY 0 TTEST vs PPARa KO	DAY 21 TTEST vs WT	DAY 21 TTEST vs WT-FB	DAY 21 TTEST vs PPARaKO	DAY 21 liver weight	Liver weight MEAN	SE	TTEST vs WT	TTEST vs WT-FB	TTEST vs PPARa KO		DAY 0 Food Intake	DAY 21 Food Intake
		WT	WT 18	21.27	24.2	21.504	0.0896437	24.24	0.283901							0.954	0.9086	0.0208413					3.197	3.333
			WT 19	21.61	25.3											0.95							0.144	0.138
			WT 20	21.35	23.6											0.895
			WT 21	21.77	24.1											0.904
			WT 40	21.52	24											0.84
		WT-FB	WT 12	21.93	26.4	21.465	0.228338	24.3667	0.419259	0.88628			0.81634			1.933	1.62967	0.0638162	3.97157e-06				3.199	3.165
			WT 13	20.77	23.9											1.575							0.142	0.13
			WT 14	21.38	24.3											1.6
			WT 15	21.74	23.7											1.635
			WT 16	20.86	23.7											1.494
			WT 17	22.11	24.2											1.541
		PPARαKO	KO 8	28.02	29.8	26.36	0.860936	28.74	1.10073	0.000504306	0.000204847		0.00418492	0.00316321		1.145	1.1264	0.0411881	0.00150548	0.000139208			4.805	4.815
			KO 9	28.26	31.7											1.168							0.179	0.168
			KO 10	23.63	25											0.978
			KO 11	26.52	29											1.116
			KO 1	25.37	28.2											1.225
		PPARαKO-FB	KO 2	25.88	27.6	24.6917	1.12276	26.2667	1.76742	0.0305534	0.284028	0.288368	0.330604	0.288368	0.288368	1.271	1.19333	0.128201	0.077609	0.0123168	0.65864		4.947	5.317
			KO 3	25.3	29.7											1.325							0.196	0.201
			KO 4	22.56	21.8											0.89
			KO 5	20.27	20											0.732
			KO 6	27.63	30.5											1.544
			KO 7	26.51	28											1.398

## Sheet: Table 2
Group	ID	DAY 0 Body Weight 21/11/2013	DAY 21 Body Weight13/12/2013	DAY 0 MEAN	SE	DAY 21 MEAN	SE	DAY 0 TTEST vs WT	DAY 0 TTEST vs WT-FB	DAY 0 TTEST vs PPARa KO	DAY 21 TTEST vs WT	DAY 21 TTEST vs WT-FB	DAY 21 TTEST vs PPARaKO	DAY 21 liver weight	Liver weight MEAN	SE	TTEST vs WT	TTEST vs WT-FB	TTEST vs PPARa KO		DAY 0 Food Intake	DAY 21 Food Intake
WT	WT 18	21.27	24.2	21.504	0.0896437	24.24	0.283901							0.954	0.9086	0.0208413					3.197	3.333
	WT 19	21.61	25.3											0.95							0.144	0.138
	WT 20	21.35	23.6											0.895
	WT 21	21.77	24.1											0.904
	WT 40	21.52	24											0.84
WT-FB	WT 12	21.93	26.4	21.465	0.228338	24.3667	0.419259	0.88628			0.81634			1.933	1.62967	0.0638162	3.97157e-06				3.199	3.165
	WT 13	20.77	23.9											1.575							0.142	0.13
	WT 14	21.38	24.3											1.6
	WT 15	21.74	23.7											1.635
	WT 16	20.86	23.7											1.494
	WT 17	22.11	24.2											1.541
PPARαKO	KO 8	28.02	29.8	26.36	0.860936	28.74	1.10073	0.000504306	0.000204847		0.00418492	0.00316321		1.145	1.1264	0.0411881	0.00150548	0.000139208			4.805	4.815
	KO 9	28.26	31.7											1.168							0.179	0.168
	KO 10	23.63	25											0.978
	KO 11	26.52	29											1.116
	KO 1	25.37	28.2											1.225
PPARαKO-FB	KO 2	25.88	27.6	24.6917	1.12276	26.2667	1.76742	0.0305534	0.284028	0.288368	0.330604	0.288368	0.288368	1.271	1.19333	0.128201	0.077609	0.0123168	0.65864		4.947	5.317
	KO 3	25.3	29.7											1.325							0.196	0.201
	KO 4	22.56	21.8											0.89
	KO 5	20.27	20											0.732
	KO 6	27.63	30.5											1.544
	KO 7	26.51	28											1.398
																				Blood glucose	MEAN	SE	TTEST vs WT
WT	wt 1	24.5	28.2	25.8925	1.35362	29.475	1.28087							1.243	1.18125	0.0274663				12.6571	12.2429	0.686879
	wt 4	27.92	31.3											1.163						13.8571
	wt 5	22.77	26.5											1.204						10.5857
	wt 8	28.38	31.9											1.115						11.8714
WT-FB	wt 3	25.81	29.5	25.104	0.497158	29.46	0.643117	0.567876			0.991385			1.824	2.1178	0.235811	0.0101496			12.1	10.5429	0.547667	0.0903505
	wt 2	24.14	27.3											1.346						11.3286
	wt 6	23.72	29.3											2.591						10.3429
	wt 9	26.28	29.9											2.538						10.0286
	wt 7	25.57	31.3											2.29						8.91429
FGF21 KO	ko 6	22.29	24.5	21.085	1.05106	24.2833	1.14816	0.0219086	0.0103814		0.0182649	0.00485424		0.951	1.05817	0.0596375	0.151579	0.00103661		13.4571	12.6095	0.359622	0.617051	0.00987534
	ko 4	21.72	23.6											0.971						13.6286
	ko 2	24.2	28.1											1.125						12.9143
	ko 12	17.01	20.4											0.908						11.4143
	ko 10	22.16	26.7											1.302						11.8714
	ko 11	19.13	22.4											1.092						12.3714
FGF21 KO-FB	ko 1	25.63	29.3	21.935	1.02991	25.1833	1.01732	0.0456735	0.0292445	0.576292	0.0297091	0.00814047	0.570416	2.2	1.98017	0.0719655	2.5137e-05	0.559697	1.80072e-06	12.6143	13.1667	0.299152	0.198747	0.00169231	0.261143
	ko 3	21.96	24.3											1.759						12.1429
	ko 5	23.72	26.1											1.959						13.9
	ko 8	21.1	25.1											2.079						13.6857
	ko 7	18.3	21.7											1.792						12.8429
	ko 9	20.9	24.6											2.092						13.8143

## Sheet: Figure 1A. TG level in PPARa KO
Fig 1. Effects of FB on hepatic TG content and the lipogenic pathway in PPARα+/+ and PPARα-/- mice.
(A) Effects on triglyceride (TG) content.
Assay:	2015-04-10		Sample	Sample ID	Group	Mass (mg)	Abs	CV	µg/Well	Total µmol	Mean Total µmol	µmol/g tissue
Plate A			1	WT18	WT	28.8	0.3999	0.0584806	0.478836	0.312101	0.352256	12.2311
Std ID	Abs	[Trig] (µg/well)					0.4344		0.602051	0.39241
			2	WT19	WT	29.5	0.3591	0.0390603	0.333122	0.217126	0.240869	8.16506
1	0.2564	0					0.3795		0.405979	0.264613
	0.239	0	3	WT20	WT	27.6	0.3683	0.00535542	0.365979	0.238542	0.2418	8.76089
2	0.2984	0.2625					0.3711		0.375979	0.245059
	0.3474	0.2625	4	WT21	WT	32.1	0.4336	0.036811	0.599193	0.390548	0.364942	11.3689
3	0.3266	0.35					0.4116		0.520622	0.339336
	0.3212	0.35	5	WT40	WT	28.9	0.3784	0.0308908	0.402051	0.262053	0.281723	9.74819
4	0.4093	0.525					0.3953		0.462408	0.301393
	0.4	0.525	6	WT12	WT-FB	27.8	0.3829	0.0031464	0.418122	0.272528	0.270549	9.73198
5	0.3777	0.7					0.3812		0.412051	0.26857
	0.395	0.7	7	WT13	WT-FB	28.3	0.3913	0.0135	0.448122	0.292081	0.283468	10.0166
6	0.4038	0.84					0.3839		0.421693	0.274856
	0.4083	0.84	8	WT14	WT-FB	30.1	0.3994	0.040583	0.477051	0.310937	0.338405	22.4854
7	0.4504	1.05					0.423		0.561336	0.365873
	0.4579	1.05	9	WT15	WT-FB	30.5	0.4023	0.0170178	0.487408	0.317687	0.329094	10.79
y=ax+b	a=	0.28					0.4121		0.522408	0.3405
	b=	0.265826	10	WT16	WT-FB	29	0.4575	0.0319257	0.684551	0.446183	0.422672	14.5749
							0.4373		0.612408	0.399161
			11	KO8	PPARα KO	27.4	0.4904	0.0634264	0.802051	0.522768	0.473768	17.2908
							0.4483		0.651693	0.424767
			12	KO9	PPARα KO	27.1	0.5063	0.0608922	0.858836	0.559781	0.511129	18.8609
							0.4645		0.709551	0.462478
			13	KO10	PPARα KO	26.9	0.3798	0.00924806	0.407051	0.265311	0.271131	10.0792
							0.3848		0.424908	0.276951
			14	KO11	PPARα KO	29.5	0.4446	0.0224581	0.638479	0.416154	0.399976	13.5585
							0.4307		0.588836	0.383798
			15	KO1	PPARα KO	30.7	0.3725	0.0770019	0.380979	0.248318	0.29825	9.71499
							0.4154		0.534193	0.348182
			16	KO2	PPARα KO-FB	26.4	0.3983	0.0138033	0.473122	0.308376	0.299414	11.3414
							0.3906		0.445622	0.290452
			17	KO3	PPARα KO-FB	31	0.524	0.0275221	0.922051	0.600983	0.625193	20.1675
							0.5448		0.996336	0.649402
			18	KO4	PPARα KO-FB	31	0.4864	0.11814	0.787765	0.513457	0.426164	13.7472
							0.4114		0.519908	0.338871
300	μl EtOH Used		19	KO6	PPARα KO-FB	29.1	0.3801	0.00942439	0.408122	0.26601	0.271946	9.34521
5	μl loaded in each well						0.3852		0.426336	0.277882
			20	KO7	PPARα KO-FB	30.3	0.4552	0.0515196	0.676336	0.440829	0.403584	13.3196
							0.4232		0.562051	0.366339
Group	Mean	SE
WT	10.0548	0.768196
WT-FB	13.5198	2.40382
PPARα KO	13.9009	1.84847
PPARα KO-FB	13.5842	1.82257

## Sheet: Figure 1B&C. ACOX1
Fig 1. Effects of FB on hepatic TG content and the lipogenic pathway in PPARα+/+ and PPARα-/- mice.
(B) Quantification of Western blots for ACOX1 (peroxisomal acyl-CoA oxidase 1, PPARα activation marker)
ID	Group	Gel	Lane	ACOX1				2012-08-29	GAPDH				2012-09-05	Ratio	Norm' Ratio
				Band		Background		Density	Band		Background		Density
				Total	Area	Total	Area		Total	Area	Total	Area
WT18	WT	1	1	2853696	2.91059	2247788	2.91059	605908	10875624	7.82488	1331864	7.82488	9543760	0.0634873	1.03203
WT12	WT-FB	1	2	4019268	3.13951	2320688	3.13951	1698580	10060276	7.60132	1021260	7.60132	9039016	0.187916	3.05472
KO8	PPARα KO	1	3	2295896	2.74708	2198940	2.74708	96956	7034908	6.35306	830268	6.35306	6204640	0.0156264	0.254018
KO2	FB-PPARα KO	1	4	2182120	2.12571	1771612	2.12571	410508	7824736	6.78157	941672	6.78157	6883064	0.0596403	0.969497
WT19	WT	1	5	2522716	2.55085	2155580	2.55085	367136	8946560	6.35306	1049852	6.35306	7896708	0.0464923	0.755766
WT13	WT-FB	1	6	4586484	3.54831	2709168	3.54831	1877316	8573972	7.35912	824932	7.35912	7749040	0.242264	3.93819
KO9	PPARα KO	1	7	1947568	2.35464	1754192	2.35464	193376	6337964	6.558	942544	6.558	5395420	0.0358408	0.582618
KO3	FB-PPARα KO	1	8	2481136	3.09046	2185264	3.09046	295872	9148252	7.60132	1130248	7.60132	8018004	0.036901	0.599852
WT20	WT	1	9	2264748	2.74708	1882600	2.74708	382148	5805852	6.33443	681204	6.33443	5124648	0.0745706	1.2122
WT14	WT-FB	1	10	3886356	3.54831	2373348	3.54831	1513008	4211876	4.86261	478324	4.86261	3733552	0.405246	6.58758
KO10	PPARα KO	1	11	1994272	2.74708	1852256	2.74708	142016	5585172	6.558	786948	6.558	4798224	0.0295976	0.481131
KO4	FB-PPARα KO	1	12	2416116	3.09046	1921068	3.09046	495048	5743732	6.61389	806856	6.61389	4936876	0.100276	1.63005
WT21	WT	2	1	3689732	2.51815	3086416	2.51815	603316	14907316	9.12903	1697332	9.12903	13209984	0.0456712	1.18458
WT15	WT-FB	2	2	5217284	2.86154	3467008	2.86154	1750276	13068032	8.8682	1162780	8.8682	11905252	0.147017	3.81319
KO11	PPARα KO	2	3	2356156	2.20747	2230064	2.20747	126092	14295476	8.8682	1104968	8.8682	13190508	0.0095593	0.24794
KO5	FB-PPARα KO	2	4	2266188	2.12571	2097836	2.12571	168352	14093300	8.79368	978560	8.79368	13114740	0.0128369	0.33295
WT40	WT	2	5	2497512	1.79868	2199688	1.79868	297824	9883372	7.99256	1122296	7.99256	8761076	0.033994	0.881705
WT16	WT-FB	2	6	5226728	2.61626	3227236	2.61626	1999492	10726796	8.34654	777620	8.34654	9949176	0.200971	5.21259
KO1	PPARα KO	2	7	2344736	2.20747	2143784	2.20747	200952	9863648	8.08571	948712	8.08571	8914936	0.022541	0.584649
KO6	FB-PPARα KO	2	8	2965908	2.04395	2746736	2.04395	219172	7988760	7.30323	856068	7.30323	7132692	0.0307278	0.796989
WT19(1)	WT	2	9	3009308	2.64897	2680332	2.64897	328976	9947984	7.99256	809604	7.99256	9138380	0.0359994	0.933718
WT13(1)	WT-FB	2	10	3500136	2.33828	2154804	2.33828	1345332	8873880	7.26596	851040	7.26596	8022840	0.167688	4.34933
KO9(1)	PPARα KO	2	11	2456104	2.74708	2312308	2.74708	143796	8951640	7.99256	904104	7.99256	8047536	0.0178683	0.463452
KO7	FB-PPARα KO	2	12	1634816	1.86409	1483540	1.86409	151276	6295776	5.99908	901132	5.99908	5394644	0.0280419	0.727324
ID	Group	ACOX1 / GAPDH				ACOX1 / GAPDH
		Norm' Ratio	wo oulier			Group		SE
WT18	WT	1.03203	1.03203			WT	1	0.0726087
WT19	WT	0.755766	0.755766			WT-FB	4.4926	0.508734
WT20	WT	1.2122	1.2122			PPARα KO	0.435635	0.0618781
WT21	WT	1.18458	1.18458			FB-PPARα KO	0.842778	0.179835
WT40	WT	0.881705	0.881705
WT19(1)	WT	0.933718	0.933718
WT12	WT-FB	3.05472	3.05472
WT13	WT-FB	3.93819	3.93819
WT14	WT-FB	6.58758	6.58758
WT15	WT-FB	3.81319	3.81319
WT16	WT-FB	5.21259	5.21259
WT13(1)	WT-FB	4.34933	4.34933
KO8	PPARα KO	0.254018	0.254018
KO9	PPARα KO	0.582618	0.582618
KO10	PPARα KO	0.481131	0.481131
KO11	PPARα KO	0.24794	0.24794
KO1	PPARα KO	0.584649	0.584649
KO9(1)	PPARα KO	0.463452	0.463452
KO2	FB-PPARα KO	0.969497	0.969497
KO3	FB-PPARα KO	0.599852	0.599852
KO4	FB-PPARα KO	1.63005	1.63005
KO5	FB-PPARα KO	0.33295	0.33295
KO6	FB-PPARα KO	0.796989	0.796989
KO7	FB-PPARα KO	0.727324	0.727324

## Sheet: Figure 1B&C. mSREBP1c
Fig 1. Effects of FB on hepatic TG content and the lipogenic pathway in PPARα+/+ and PPARα-/- mice.
(C) Quantification of Western blots for mSREBP1c (matured form of sterol regulatory element-binding protein 1 c)
Raw	CH	CH-FB	CH-PPARα KO	CH-FB-PPARα KO
	0.580038	5.74711	0.376008	1.17876
	1.49761	4.32602	0.742278	0.143752
	1.07495	6.65479	0.703336	0.193891
	0.916524	3.93252	1.28587	0.456758
	1.40874	3.03617	0.481589	0.244064
	0.54594	6.29472	0.354124	0.635241
Mean	1.00397	4.99855	0.657201	0.475411
SE	0.164288	0.58944	0.142169	0.159517
Fold Change	CH	CH-FB	CH-PPARα KO	CH-FB-PPARα KO
	0.577747	5.7244	0.374522	1.1741
	1.49169	4.30892	0.739346	0.143184
	1.0707	6.6285	0.700558	0.193125
	0.912903	3.91699	1.28079	0.454954
	1.40318	3.02417	0.479687	0.2431
	0.543783	6.26986	0.352725	0.632731
Mean	1	4.97881	0.654605	0.473533
SE	0.163639	0.587112	0.141607	0.158886

## Sheet: Figure 1B&C. ACC
Fig 1. Effects of FB on hepatic TG content and the lipogenic pathway in PPARα+/+ and PPARα-/- mice.
(C) Quantification of Western blots for ACC (acetyl-CoA carboxylase)
ID	Group	Gel	Lane	p-ACC				2012-01-16	t-ACC				2012-01-13	p-ACC/t-ACC		GAPDH				2012-01-15	p-ACC/GAPDH		t-ACC/GAPDH
				Band		Background		Density	Band		Background		Density	Ratio	Norm' Ratio	Band		Background		Density	Ratio	Norm' Ratio	Ratio	Norm' Ratio
				Total	Area	Total	Area		Total	Area	Total	Area				Total	Area	Total	Area
WT18	WT	1	1	13099210	4.66003	2868116	4.66003	10231094	2355484	2.68167	646284	2.68167	1709200	5.9859	1.31441	10875624	7.82488	1331864	7.82488	9543760	1.07202	1.21594	0.179091	0.881091
WT12	WT-FB	1	2	14024296	4.49933	5553896	4.49933	8470400	3771232	2.48545	931232	2.48545	2840000	2.98254	0.654917	10060276	7.60132	1021260	7.60132	9039016	0.937093	1.0629	0.314193	1.54577
KO8	PPARα KO	1	3	11198826	4.14224	4331876	4.14224	6866950	1758228	1.79868	528216	1.79868	1230012	5.58283	1.2259	7034908	6.35306	830268	6.35306	6204640	1.10674	1.25532	0.198241	0.975304
KO2	FB-PPARα KO	1	4	7830411	2.99956	3299076	2.99956	4531335	2549056	2.28923	755352	2.28923	1793704	2.52624	0.554723	7824736	6.78157	941672	6.78157	6883064	0.658331	0.746712	0.260597	1.28208
WT19	WT	1	5	9938533	4.08868	2804408	4.08868	7134125	1901772	1.91314	474232	1.91314	1427540	4.9975	1.09737	8946560	6.35306	1049852	6.35306	7896708	0.90343	1.02472	0.180777	0.889384
WT13	WT-FB	1	6	10218065	3.85657	4132392	3.85657	6085673	2602344	2.28923	644720	2.28923	1957624	3.1087	0.682621	8573972	7.35912	824932	7.35912	7749040	0.785345	0.890778	0.252628	1.24288
KO9	PPARα KO	1	7	7620148	3.3745	3212056	3.3745	4408092	1799060	1.83138	555800	1.83138	1243260	3.54559	0.778555	6337964	6.558	942544	6.558	5395420	0.817006	0.926689	0.230429	1.13366
KO3	FB-PPARα KO	1	8	8049588	4.14224	2140284	4.14224	5909304	1808184	1.89679	430564	1.89679	1377620	4.2895	0.941906	9148252	7.60132	1130248	7.60132	8018004	0.737004	0.835947	0.171816	0.845299
WT20	WT	1	9	6151612	3.3745	2720808	3.3745	3430804	1788644	2.19112	507924	2.19112	1280720	2.67881	0.588223	5805852	6.33443	681204	6.33443	5124648	0.669471	0.759347	0.249914	1.22953
WT14	WT-FB	1	10	7263744	3.24952	2758808	3.24952	4504936	2195616	2.12571	585872	2.12571	1609744	2.79854	0.614515	4211876	4.86261	478324	4.86261	3733552	1.20661	1.3686	0.431156	2.1212
KO10	PPARα KO	1	11	7556175	3.24952	2809856	3.24952	4746319	2859792	2.33828	728588	2.33828	2131204	2.22706	0.489027	5585172	6.558	786948	6.558	4798224	0.989182	1.12198	0.444165	2.1852
KO4	FB-PPARα KO	1	12	7375588	3.48163	1795128	3.48163	5580460	3079284	2.42004	660512	2.42004	2418772	2.30715	0.506612	5743732	6.61389	806856	6.61389	4936876	1.13036	1.28211	0.48994	2.4104
WT21	WT	2	1	8991796	3.62446	3423888	3.62446	5567908	1517128	2.22382	670612	2.22382	846516	6.57744	1.03468	14907316	9.12903	1697332	9.12903	13209984	0.421492	1.04948	0.0640815	0.969916
WT15	WT-FB	2	2	8540716	3.71374	3263988	3.71374	5276728	2105884	1.9949	706676	1.9949	1399208	3.77122	0.593244	13068032	8.8682	1162780	8.8682	11905252	0.443227	1.10359	0.117529	1.77887
KO11	PPARα KO	2	3	9131149	3.62446	3775024	3.62446	5356125	1465280	1.9949	580056	1.9949	885224	6.05059	0.951805	14295476	8.8682	1104968	8.8682	13190508	0.406059	1.01105	0.0671107	1.01576
KO5	FB-PPARα KO	2	4	8244130	3.62446	2504120	3.62446	5740010	1618672	2.38734	745592	2.38734	873080	6.57444	1.03421	14093300	8.79368	978560	8.79368	13114740	0.437676	1.08977	0.0665724	1.00762
WT40	WT	2	5	6578800	3.24952	3321456	3.24952	3257344	997188	1.70057	574056	1.70057	423132	7.69817	1.21098	9883372	7.99256	1122296	7.99256	8761076	0.371797	0.925741	0.0482968	0.731004
WT16	WT-FB	2	6	9918699	3.99941	3348168	3.99941	6570531	2586764	2.45275	1230932	2.45275	1355832	4.84612	0.762334	10726796	8.34654	777620	8.34654	9949176	0.66041	1.64436	0.136276	2.06262
KO1	PPARα KO	2	7	9596390	4.33864	3162720	4.33864	6433670	1865752	1.83138	601888	1.83138	1263864	5.09048	0.800772	9863648	8.08571	948712	8.08571	8914936	0.721673	1.7969	0.141769	2.14577
KO6	FB-PPARα KO	2	8	8721884	3.71374	3962008	3.71374	4759876	1784864	2.04395	771264	2.04395	1013600	4.69601	0.73872	7988760	7.30323	856068	7.30323	7132692	0.667332	1.6616	0.142106	2.15087
WT19(1)	WT	2	9	6163844	3.3745	2402728	3.3745	3761116	1306996	1.76598	522656	1.76598	784340	4.79526	0.754333	9947984	7.99256	809604	7.99256	9138380	0.411574	1.02478	0.0858292	1.29908
WT13(1)	WT-FB	2	10	9044520	4.14224	2329792	4.14224	6714728	1494484	1.74962	535416	1.74962	959068	7.00131	1.10136	8873880	7.26596	851040	7.26596	8022840	0.836952	2.08393	0.119542	1.80935
KO9(1)	PPARα KO	2	11	8357248	3.60661	2267200	3.60661	6090048	1933360	2.42004	766988	2.42004	1166372	5.22136	0.821361	8951640	7.99256	904104	7.99256	8047536	0.756759	1.88426	0.144935	2.19369
KO7	FB-PPARα KO	2	12	4724864	2.57105	1805140	2.57105	2919724	1241528	1.66787	491636	1.66787	749892	3.89353	0.612482	6295776	5.99908	901132	5.99908	5394644	0.541226	1.3476	0.139007	2.10396
ID	Group	p-ACC/t-ACC		p-ACC/GAPDH		t-ACC/GAPDH
		Norm' Ratio	wo oulier	Norm' Ratio	wo oulier	Norm' Ratio	wo oulier
WT18	WT	1.31441	1.31441	1.21594	1.21594	0.881091	0.881091
WT19	WT	1.09737	1.09737	1.02472	1.02472	0.889384	0.889384
WT20	WT	0.588223	0.588223	0.759347	0.759347	1.22953	1.22953
WT21	WT	1.03468	1.03468	1.04948	1.04948	0.969916	0.969916
WT40	WT	1.21098	1.21098	0.925741	0.925741	0.731004	0.731004
WT19(1)	WT	0.754333	0.754333	1.02478	1.02478	1.29908	1.29908
WT12	WT-FB	0.654917	0.654917	1.0629	1.0629	1.54577	1.54577
WT13	WT-FB	0.682621	0.682621	0.890778	0.890778	2.2	2.2
WT14	WT-FB	0.614515	0.614515	1.3686	1.3686	2.1212	2.1212
WT15	WT-FB	0.593244	0.593244	1.10359	1.10359	1.77887	1.77887
WT16	WT-FB	0.762334	0.762334	1.64436	1.64436	2.06262	2.06262
WT13(1)	WT-FB	1.10136	1.10136	2.08393	2.08393	1.80935	1.80935
KO8	PPARα KO	1.2259	1.2259	1.25532	1.25532	0.975304	0.975304
KO9	PPARα KO	0.778555	0.778555	0.926689	0.926689	1.13366	1.13366		t-ACC/GAPDH
KO10	PPARα KO	0.489027	0.489027	1.12198	1.12198	2.1852	2.1852		Group		SE
KO11	PPARα KO	0.951805	0.951805	1.01105	1.01105	1.01576	1.01576		WT	1	0.089772
KO1	PPARα KO	0.800772	0.800772	1.7969	1.7969	2.14577	2.14577		WT-FB	2.1	0.133934
KO9(1)	PPARα KO	0.821361	0.821361	1.88426	1.88426	2.19369	2.19369		PPARα KO	1.60823	0.25439
KO2	FB-PPARα KO	0.554723	0.554723	0.746712	0.746712	1.28208	1.28208		FB-PPARα KO	1.63337	0.272584
KO3	FB-PPARα KO	0.941906	0.941906	0.835947	0.835947	0.845299	0.845299
KO4	FB-PPARα KO	0.506612	0.506612	1.28211	1.28211	2.4104	2.4104
KO5	FB-PPARα KO	1.03421	1.03421	1.08977	1.08977	1.00762	1.00762
KO6	FB-PPARα KO	0.73872	0.73872	1.6616	1.6616	2.15087	2.15087
KO7	FB-PPARα KO	0.612482	0.612482	1.3476	1.3476	2.10396	2.10396

## Sheet: Figure 1B&C. SCD1
Fig 1. Effects of FB on hepatic TG content and the lipogenic pathway in PPARα+/+ and PPARα-/- mice.
(C) Quantification of Western blots for ACC (acetyl-CoA carboxylase)
ID	Group	Gel	Lane	SCD1				2012-08-29	GAPDH				2012-09-05	Ratio	Norm' Ratio
				Band		Background		Density	Band		Background		Density
				Total	Area	Total	Area		Total	Area	Total	Area
WT18	WT	1	1	1961568	2.91059	1237328	2.91059	724240	10875624	7.82488	1331864	7.82488	9543760	0.0758862	0.912867
WT12	WT-FB	1	2	3378244	3.79358	1998092	3.79358	1380152	8060276	7.60132	1021260	7.60132	7039016	0.196072	2.35863
KO8	PPARα KO	1	3	1484044	2.74708	1210472	2.74708	273572	7034908	6.35306	830268	6.35306	6204640	0.0440915	0.530395
KO2	FB-PPARα KO	1	4	1440140	2.45275	1226620	2.45275	213520	7824736	6.78157	941672	6.78157	6883064	0.0310211	0.373165
WT19	WT	1	5	1771064	2.86154	1350116	2.86154	420948	8946560	6.35306	1049852	6.35306	7896708	0.0533068	0.64125
WT13	WT-FB	1	6	3435620	3.40114	1947728	3.40114	1487892	8573972	7.35912	824932	7.35912	7749040	0.19201	2.30977
KO9	PPARα KO	1	7	1692228	2.64897	1299228	2.64897	393000	6337964	6.558	942544	6.558	5395420	0.0728396	0.876218
KO3	FB-PPARα KO	1	8	1177468	2.86154	938592	2.86154	238876	9148252	7.60132	1130248	7.60132	8018004	0.0297925	0.358386
WT20	WT	1	9	1871456	3.82628	1255496	3.82628	615960	5805852	6.33443	681204	6.33443	5124648	0.120196	1.44588
WT14	WT-FB	1	10	2094836	4.25143	963152	2.976	718905	4211876	4.86261	478324	4.86261	3733552	0.192553	2.3163
KO10	PPARα KO	1	11	995764	3.0087	825544	3.0087	170220	5585172	6.558	786948	6.558	4798224	0.0354756	0.426751
KO4	FB-PPARα KO	1	12	983364	3.23762	867964	3.23762	115400	5743732	6.61389	806856	6.61389	4936876	0.0233751	0.281189
WT21	WT	2	1	1872928	2.82883	1336256	2.82883	536672	14907316	9.12903	1697332	9.12903	13209984	0.0406262	0.998162
WT15	WT-FB	2	2	2863748	3.67912	1983120	3.67912	880628	7068032	8.8682	1162780	8.8682	5905252	0.149126	3.66394
KO11	PPARα KO	2	3	1402132	2.976	1192820	2.976	209312	14295476	8.8682	1104968	8.8682	13190508	0.0158684	0.389877
KO5	FB-PPARα KO	2	4	1873808	3.40114	1477816	3.40114	395992	14093300	8.79368	978560	8.79368	13114740	0.0301944	0.741859
WT40	WT	2	5	1926540	3.13951	1649320	3.13951	277220	9883372	7.99256	1122296	7.99256	8761076	0.0316422	0.777431
WT16	WT-FB	2	6	2799852	3.20492	2094664	3.20492	705188	10726796	8.34654	777620	8.34654	9949176	0.070879	1.74146
KO1	PPARα KO	2	7	1426272	3.0087	1173428	3.0087	252844	9863648	8.08571	948712	8.08571	8914936	0.0283618	0.696833
KO6	FB-PPARα KO	2	8	1224028	2.74708	1159268	2.74708	64760	7988760	7.30323	856068	7.30323	7132692	0.00907932	0.223073
WT19(1)	WT	2	9	1548160	3.66277	1092752	3.66277	455408	9947984	7.99256	809604	7.99256	9138380	0.0498347	1.22441
WT13(1)	WT-FB	2	10	1768360	4.26778	808216	2.74708	512739	6873880	7.26596	851040	7.26596	6022840	0.0851324	2.09165
KO9(1)	PPARα KO	2	11	966716	3.53195	845892	3.53195	120824	8951640	7.99256	904104	7.99256	8047536	0.0150138	0.36888
KO7	FB-PPARα KO	2	12	957260	3.40114	919648	3.40114	37612	6295776	5.99908	901132	5.99908	5394644	0.0069721	0.1713
ID	Group	SCD1 / GAPDH
		Norm' Ratio	wo oulier			SCD1 / GAPDH
WT18	WT	0.912867	0.912867			Group		SE
WT19	WT	0.64125	0.64125			WT	1	0.120417
WT20	WT	1.44588	1.44588			WT-FB	2.32571	0.283823
WT21	WT	0.998162	0.998162			PPARα KO	0.548159	0.0820521
WT40	WT	0.777431	0.777431			FB-PPARα KO	0.358162	0.0829738
WT19(1)	WT	1.22441	1.22441
WT12	WT-FB	1.83675	1.83675
WT13	WT-FB	2.30977	2.30977
WT14	WT-FB	2.3163	2.3163
WT15	WT-FB	3.66	3.66
WT16	WT-FB	1.74146	1.74146
WT13(1)	WT-FB	2.09	2.09
KO8	PPARα KO	0.530395	0.530395
KO9	PPARα KO	0.876218	0.876218
KO10	PPARα KO	0.426751	0.426751
KO11	PPARα KO	0.389877	0.389877
KO1	PPARα KO	0.696833	0.696833
KO9(1)	PPARα KO	0.36888	0.36888
KO2	FB-PPARα KO	0.373165	0.373165
KO3	FB-PPARα KO	0.358386	0.358386
KO4	FB-PPARα KO	0.281189	0.281189
KO5	FB-PPARα KO	0.741859	0.741859
KO6	FB-PPARα KO	0.223073	0.223073
KO7	FB-PPARα KO	0.1713	0.1713

## Sheet: Figure 1B&C. FAS
Fig 1. Effects of FB on hepatic TG content and the lipogenic pathway in PPARα+/+ and PPARα-/- mice.
(C) Quantification of Western blots for FAS (fatty acid synthase)
Raw	CH	CH-FB	CH-PPARα KO	CH-FB-PPARα KO
	1.02227	1.71999	1.10075	0.643401
	0.973607	1.50712	0.704135	0.635672
	1.20228	1.61976	0.697208	0.828152
	0.774697	1.56465	0.957064	0.677211
	0.859607	2.19423	1.10436	1.14785
	1.15596	1.85692	0.841521	0.812557
Mean	0.998071	1.74378	0.900838	0.790808
SE	0.0675483	0.103239	0.0748822	0.0791725
Fold Change	CH	CH-FB	CH-PPARα KO	CH-FB-PPARα KO
	1.02425	1.72331	1.10287	0.644644
	0.975488	1.51003	0.705495	0.6369
	1.20461	1.62289	0.698556	0.829753
	0.776194	1.56768	0.958913	0.67852
	0.861268	2.19847	1.10649	1.15007
	1.15819	1.86051	0.843147	0.814128
Mean	1	1.74715	0.902579	0.792336
SE	0.0676789	0.103438	0.0750269	0.0793255

## Sheet: Figure 2A&B. Atg3
Fig 2. Effects of FB on hepatic autophagic proteins in PPARα+/+ and PARα-/- mice.
(B) quantification of the Western blots for key autophagic proteins. Atg3 (autophagy-related gene protein 3)
ID	Group	Gel	Lane	Atg3				2012-08-29	α-tubulin				2012-09-05	Ratio	Norm' Ratio
				Band		Background		Density	Band		Background		Density
				Total	Area	Total	Area		Total	Area	Total	Area
WT18	WT	1	1	10792028	6.84212	4050484	3.34113	2.49726e+06	10875624	7.82488	1331864	7.82488	9543760	0.261664	1.52978
WT12	WT-FB	1	2	7186544	7.06592	2325788	2.52583	680226	10060276	7.60132	1021260	7.60132	9039016	0.0752544	0.439965
KO8	PPARα KO	1	3	9775608	6.33056	3788792	3.08535	2.00171e+06	7034908	6.35306	830268	6.35306	6204640	0.322616	1.88613
KO2	FB-PPARα KO	1	4	11807228	6.65028	3987016	2.95746	2.84183e+06	7824736	6.78157	941672	6.78157	6883064	0.412873	2.41381
WT19	WT	1	5	9956240	7.16184	3717852	2.87753	702920	8946560	6.35306	1049852	6.35306	7896708	0.0890143	0.520411
WT13	WT-FB	1	6	6487096	6.02682	3777768	3.70881	348223	8573972	7.35912	824932	7.35912	7749040	0.0449376	0.262721
KO9	PPARα KO	1	7	6523912	5.75505	3529556	3.45303	641319	6337964	6.558	942544	6.558	5395420	0.118864	0.694921
KO3	FB-PPARα KO	1	8	7677984	6.71423	2751716	3.13331	1.78145e+06	9148252	7.60132	1130248	7.60132	8018004	0.222181	1.29895
WT20	WT	1	9	7067324	6.65028	2607812	2.78161	832555	5805852	6.33443	681204	6.33443	5124648	0.162461	0.949807
WT14	WT-FB	1	10	4582300	6.13872	2825440	4.09248	344140	4211876	4.86261	478324	4.86261	3733552	0.0921751	0.538889
KO10	PPARα KO	1	11	5500384	6.23464	2139164	2.78161	705706	5585172	6.558	786948	6.558	4798224	0.147076	0.859863
KO4	FB-PPARα KO	1	12	6414572	6.05879	2514016	3.06936	1.45201e+06	5743732	6.61389	806856	6.61389	4936876	0.294115	1.71951
WT21	WT	2	1	9553524	5.0037	4071952	3.58092	3.8637e+06	14907316	9.12903	1697332	9.12903	13209984	0.292483	1.20813
WT15	WT-FB	2	2	5801864	4.63601	4037268	3.59691	598274	13068032	8.8682	1162780	8.8682	11905252	0.0502529	0.207575
KO11	PPARα KO	2	3	7748276	4.84384	4023296	3.38909	1.998e+06	14295476	8.8682	1104968	8.8682	13190508	0.151473	0.625672
KO5	FB-PPARα KO	2	4	6590516	4.44418	4633356	3.96459	1.39667e+06	14093300	8.79368	978560	8.79368	13114740	0.106497	0.439894
WT40	WT	2	5	7227376	4.95574	3485800	3.58092	2.40328e+06	9883372	7.99256	1122296	7.99256	8761076	0.274313	1.13308
WT16	WT-FB	2	6	4516244	4.79588	2436056	3.22922	898339	10726796	8.34654	777620	8.34654	9949176	0.0902928	0.372963
KO1	PPARα KO	2	7	4732292	5.62716	3154064	4.10847	412329	9863648	8.08571	948712	8.08571	8914936	0.0462515	0.191046
KO6	FB-PPARα KO	2	8	5460960	5.64315	3148796	3.96459	979005	7988760	7.30323	856068	7.30323	7132692	0.137256	0.566949
WT19(1)	WT	2	9	5802968	5.13159	3032360	3.58092	1.45749e+06	9947984	7.99256	809604	7.99256	9138380	0.159491	0.658793
WT13(1)	WT-FB	2	10	3455640	4.28432	1788668	2.74964	668646	8873880	7.26596	851040	7.26596	8022840	0.0833428	0.344256
KO9(1)	PPARα KO	2	11	5444288	5.27546	2824700	3.69283	1.409e+06	8951640	7.99256	904104	7.99256	8047536	0.175085	0.723205
KO7	FB-PPARα KO	2	12	6150440	5.97886	3091936	3.80473	1.29168e+06	6295776	5.99908	901132	5.99908	5394644	0.239438	0.989022
ID	Group	Atg3 / α-tubulin
		Norm' Ratio	wo oulier
WT18	WT	1.52978	1.52978
WT19	WT	0.520411	0.520411
WT20	WT	0.949807	0.949807
WT21	WT	1.20813	1.20813
WT40	WT	1.13308	1.13308
WT19(1)	WT	0.658793	0.658793
WT12	WT-FB	0.439965	0.439965
WT13	WT-FB	0.262721	0.262721
WT14	WT-FB	0.538889	0.538889
WT15	WT-FB	0.207575	0.207575
WT16	WT-FB	0.372963	0.372963
WT13(1)	WT-FB	0.344256	0.344256
KO8	PPARα KO	1.88613	1.88613
KO9	PPARα KO	0.694921	0.694921
KO10	PPARα KO	0.859863	0.859863
KO11	PPARα KO	0.625672	0.625672		Atg3 / α-tubulin
KO1	PPARα KO	0.191046	0.191046		Group		SE
KO9(1)	PPARα KO	0.723205	0.723205		WT	1	0.151728
KO3	FB-PPARα KO	1.29895	1.29895		WT-FB	0.361061	0.0488199
KO5	FB-PPARα KO	0.439894	0.439894		PPARα KO	0.83014	0.230649
KO6	FB-PPARα KO	0.566949	0.566949		FB-PPARα KO	0.823705	0.197152
KO7	FB-PPARα KO	0.989022	0.989022

## Sheet: Figure 2A&B. Atg4B
Fig 2. Effects of FB on hepatic autophagic proteins in PPARα+/+ and PARα-/- mice.
(B) quantification of the Western blots for key autophagic proteins. Atg4 (autophagy-related gene protein 4)
ID	Group	Gel	Lane	Atg4B				2012-08-29	α-tubulin				2012-09-05	Ratio	Norm' Ratio
				Band		Background		Density	Band		Background		Density
				Total	Area	Total	Area		Total	Area	Total	Area
WT18	WT	1	1	7909392	4.21053	1400764	4.21053	6508628	10875624	7.82488	1331864	7.82488	9543760	0.681977	1.18774
WT12	WT-FB	1	2	3730216	3.5212	893752	3.5212	2836464	10060276	7.60132	1021260	7.60132	9039016	0.313802	0.546521
KO8	PPARα KO	1	3	4427284	3.87518	947544	3.87518	3479740	7034908	6.35306	830268	6.35306	6204640	0.560829	0.976744
KO2	FB-PPARα KO	1	4	4432096	3.87518	936996	3.87518	3495100	7824736	6.78157	941672	6.78157	6883064	0.507783	0.884359
WT19	WT	1	5	5035376	4.32232	1134584	4.32232	3900792	8946560	6.35306	1049852	6.35306	7896708	0.493977	0.860315
WT13	WT-FB	1	6	3526444	4.02423	1091516	4.02423	2434928	8573972	7.35912	824932	7.35912	7749040	0.314223	0.547254
KO9	PPARα KO	1	7	5281164	4.17327	1195688	4.17327	4085476	6337964	6.558	942544	6.558	5395420	0.757212	1.31877
KO3	FB-PPARα KO	1	8	4334952	3.65161	939540	3.65161	3395412	9148252	7.60132	1130248	7.60132	8018004	0.423473	0.737525
WT20	WT	1	9	3842080	4.02423	1040996	4.02423	2801084	5805852	6.33443	681204	6.33443	5124648	0.546591	0.951947
WT14	WT-FB	1	10	2857028	4.02423	1017396	4.02423	1839632	4211876	4.86261	478324	4.86261	3733552	0.49273	0.858143
KO10	PPARα KO	1	11	4381764	3.39078	880456	3.39078	3501308	5585172	6.558	786948	6.558	4798224	0.729709	1.27087
KO4	FB-PPARα KO	1	12	5672748	3.22311	1055140	3.22311	4617608	5743732	6.61389	806856	6.61389	4936876	0.93533	1.62898
WT21	WT	2	1	7147440	3.72614	1513880	3.72614	5633560	14907316	9.12903	1697332	9.12903	13209984	0.426462	1.02589
WT15	WT-FB	2	2	2330860	2.23568	623260	2.23568	1707600	13068032	8.8682	1162780	8.8682	11905252	0.143432	0.345038
KO11	PPARα KO	2	3	5255472	2.68282	1127156	2.68282	4128316	14295476	8.8682	1104968	8.8682	13190508	0.312976	0.752888
KO5	FB-PPARα KO	2	4	5125540	3.26037	1239312	3.26037	3886228	14093300	8.79368	978560	8.79368	13114740	0.296325	0.712833
WT40	WT	2	5	4500840	2.7946	1201012	2.7946	3299828	9883372	7.99256	1122296	7.99256	8761076	0.376646	0.906052
WT16	WT-FB	2	6	3324924	2.49651	908364	2.49651	2416560	10726796	8.34654	777620	8.34654	9949176	0.24289	0.584292
KO1	PPARα KO	2	7	5495772	3.26037	1320720	3.26037	4175052	9863648	8.08571	948712	8.08571	8914936	0.468321	1.12658
KO6	FB-PPARα KO	2	8	3818868	2.57103	1065872	2.57103	2752996	7988760	7.30323	856068	7.30323	7132692	0.385969	0.928477
WT19(1)	WT	2	9	5336344	3.26037	1278960	3.26037	4057384	9947984	7.99256	809604	7.99256	9138380	0.443994	1.06806
WT13(1)	WT-FB	2	10	3615432	3.26037	1095588	3.26037	2519844	8873880	7.26596	851040	7.26596	8022840	0.314084	0.755552
KO9(1)	PPARα KO	2	11	4174068	2.57103	964752	2.57103	3209316	8951640	7.99256	904104	7.99256	8047536	0.398795	0.959331
KO7	FB-PPARα KO	2	12	4637996	2.99954	1128292	2.99954	3509704	6295776	5.99908	901132	5.99908	5394644	0.65059	1.56504
ID	Group	Atg4B / α-tubulin
		Norm' Ratio	wo oulier
WT18	WT	1.18774	1.18774
WT19	WT	0.860315	0.860315
WT20	WT	0.951947	0.951947
WT21	WT	1.02589	1.02589
WT40	WT	0.906052	0.906052
WT19(1)	WT	1.06806	1.06806
WT12	WT-FB	0.546521	0.546521
WT13	WT-FB	0.547254	0.547254
WT14	WT-FB	0.858143	0.858143
WT15	WT-FB	0.345038	0.345038
WT16	WT-FB	0.584292	0.584292
WT13(1)	WT-FB	0.755552	0.755552
KO8	PPARα KO	0.976744	0.976744
KO9	PPARα KO	1.31877	1.31877
KO10	PPARα KO	1.27087	1.27087
KO11	PPARα KO	0.752888	0.752888
KO1	PPARα KO	1.12658	1.12658
KO9(1)	PPARα KO	0.959331	0.959331
KO2	FB-PPARα KO	0.884359	0.884359			Atg4B / α-tubulin
KO3	FB-PPARα KO	0.737525	0.737525			Group		SE
KO4	FB-PPARα KO	1.62898	1.62898			WT	1	0.0487153
KO5	FB-PPARα KO	0.712833	0.712833			WT-FB	0.606133	0.0733719
KO6	FB-PPARα KO	0.928477	0.928477			PPARα KO	1.06753	0.0869678
KO7	FB-PPARα KO	1.56504	1.56504			FB-PPARα KO	1.0762	0.168315

[truncated: 29 more sheets: Figure 2A&B. Beclin1, Figure 2A&B. Atg5, Figure 2A&B. Atg7, Figure 2A&B. LC3, Figure 2A&B. p62, Figure 3A. FGF21 Plasma level, Figure 3B. TG level in FGF21 KO, Figure 3C. ACOX1, Figure 3C. mSREBP1c, Figure 3C. ACC, Figure 3C. FAS, Figure 3C. SCD1, Figure 4. Atg3, Figure 4. Atg4B, Figure 4. Atg5, Figure 4. Atg7, Figure 4. Beclin1, Figure 4. LC3, Figure 4. p62, Figure 5A. mTOR …]
